# Supplementary material for: Alternative Treatment of the Resistant-to-Treatment Tourette Syndrome—A Systematic Review
Source: J Clin Med. 2026 Apr 29;15(9):3393. doi: 10.3390/jcm15093393 (PMC13163666; doi:10.3390/jcm15093393)
Supplement: Supplementary file 1 [file jcm-15-03393-s001.zip]

Archive with 4 entries (4 files):
- jcm-4254765-Table S1.pdf
- jcm-4254765-Table S2.pdf
- jcm-4254765-Table S3.pdf
- jcm-4254765-Table S4.pdf
